# Supplementary material for: S100A8 regulated by estrogen improves injured endometrial epithelium reconstruction by promoting tight junction formation and stromal cell transformation
Source: Sci Rep. 2025 Jul 1;15:21506. doi: 10.1038/s41598-025-08530-0 (PMC12219834; doi:10.1038/s41598-025-08530-0)
Supplement: Supplementary file 4 — Supplementary Material 4. [file 41598_2025_8530_MOESM4_ESM.xlsx]

## Sheet: S1
S100A8+ cells in endometrium
sample	cell number S100A8+	area	number/mm2
E-1D-1	50	8.25423	6.0575
E-1D-2	47	8.45324	5.56
E-1D-3	41	6.13772	6.68
E-1D-4	66	10.8533	6.08113
E-1D-5	49	7.91599	6.19
E-1D-6	54	9.50704	5.68
E-1D-7	68	12.2123	5.56815
E-1D-8	56	9.1954	6.09
E-1D-9	50	9.78474	5.11
E-1D-10	45	5.62318	8.00259
E-1D-11	38	5.35211	7.1
E-1D-12	32	4.65116	6.88
E-1D-13	64	15.8821	4.02968
E-1D-14	61	13.0901	4.66
E-1D-15	57	14.653	3.89
E-1D-16	33	4.05683	8.13444
E-1D-17	30	4.54545	6.6
E-1D-18	45	6.09756	7.38
E-7D-1	66	8.17844	8.07
E-7D-2	67	8.88594	7.54
E-7D-3	53	6.87419	7.71
E-7D-4	42	6.42202	6.54
E-7D-5	39	6.46766	6.03
E-7D-6	47	9.4	5
E-7D-7	45	12.8571	3.5
E-7D-8	39	8.45987	4.61
E-7D-9	51	9.56848	5.33
E-7D-10	45	7.16561	6.28
E-7D-11	48	10.1266	4.74
E-7D-12	51	9.94152	5.13
E-7D-13	33	13.75	2.4
E-7D-14	31	13.3047	2.33
E-7D-15	28	14.2132	1.97
E-7D-16	24	10	2.4
E-7D-17	26	10.0386	2.59
E-7D-18	19	11.5152	1.65
C-B-1	27	10.9497	2.46582
C-B-2	38	14.8438	2.56
C-B-3	45	14.4231	3.12
C-B-4	26	5.48953	4.73629
C-B-5	33	6.7623	4.88
C-B-6	19	4.39815	4.32
C-B-7	17	9.5882	1.77301
C-B-8	20	11.1732	1.79
C-B-9	21	12.7273	1.65
C-B-10	32	6.68993	4.78331
C-B-11	40	8.19672	4.88
C-B-12	30	7.71208	3.89
C-B-13	42	17.8962	2.34686
C-B-14	28	13.4615	2.08
C-B-15	26	9.73783	2.67
C-B-16	19	15.2429	1.24648
C-B-17	10	5.40541	1.85
C-B-18	24	14.9068	1.61

## Sheet: S2
E2 treatment S100A8 expression
sample	area	int Den	mean gray value
c-1	223349	26578.5	0.119
c-2	208913	26009.7	0.1245
c-3	255908	27305.4	0.1067
c-4	343241	45307.8	0.132
c-5	245870	32159.8	0.1308
c-6	289073	38360	0.1327
c-7	261254	34224.3	0.131
c-8	283921	29896.9	0.1053
c-9	212344	27158.8	0.1279
c-10	257129	33683.9	0.131
c-11	335186	44043.4	0.1314
c-12	321117	41681	0.1298
c-13	288124	32846.1	0.114
c-14	321095	41389.1	0.1289
c-15	337158	47101	0.1397
c-16	154675	18158.8	0.1174
c-17	189767	25922.2	0.1366
c-18	174361	21027.9	0.1206
E-1d-1	289094	51169.6	0.177
E-1d-2	315644	55427.1	0.1756
E-1d-3	261139	42800.7	0.1639
E-1d-4	342076	56442.5	0.165
E-1d-5	386454	62644.2	0.1621
E-1d-6	300726	44327	0.1474
E-1d-7	194531	28401.5	0.146
E-1d-8	206561	32574.7	0.1577
E-1d-9	221153	31779.7	0.1437
E-1d-10	387427	61213.5	0.158
E-1d-11	401565	57624.6	0.1435
E-1d-12	431607	56367.9	0.1306
E-1d-13	365148	55867.6	0.153
E-1d-14	330136	47902.7	0.1451
E-1d-15	290674	44124.3	0.1518
E-1d-16	385121	54109.5	0.1405
E-1d-17	374567	54949	0.1467
E-1d-18	341959	45172.8	0.1321
E-7d-1	315700	45782.8	0.14502
E-7d-2	286745	40087	0.1398
E-7d-3	325664	51031.5	0.1567
E-7d-4	351263	49879.3	0.142
E-7d-5	284133	38215.9	0.1345
E-7d-6	301683	44226.7	0.1466
E-7d-7	257746	38172.2	0.1481
E-7d-8	283970	35127.1	0.1237
E-7d-9	221863	31304.9	0.1411
E-7d-10	215177	28941.3	0.1345
E-7d-11	216821	28143.4	0.1298
E-7d-12	272290	36786.4	0.1351
E-7d-13	331165	54807.8	0.1655
E-7d-14	368359	57832.4	0.157
E-7d-15	390074	65610.4	0.1682
E-7d-16	319806	42278.4	0.1322
E-7d-17	295643	44021.2	0.1489
E-7d-18	259016	31910.8	0.1232

## Sheet: S3
Endometrial thickness
sample	value
C-B-1-1	1.18
C-B-1-2	1.49
C-B-1-3	1.43
C-B-2-1	1.376
C-B-2-2	0.278
C-B-2-3	1.719
C-B-3-1	0.289
C-B-3-2	1.121
C-B-3-3	1.244
C-B-4-1	0.741
C-B-4-2	3.422
C-B-4-3	0.607
C-B-5-1	1.049
C-B-5-2	1.721
C-B-5-3	1.441
C-T-1-1	1.312
C-T-1-2	1.053
C-T-1-3	0.554
C-T-2-1	0.638
C-T-2-2	0.468
C-T-2-3	1.355
C-T-3-1	1.43
C-T-3-2	1.626
C-T-3-3	0.345
C-T-4-1	2.085
C-T-4-2	1.45
C-T-4-3	0.496
C-T-5-1	1.655
C-T-5-2	0.921
C-T-5-3	1.051
P407-T-1-1	0.752
P407-T-1-2	1.961
P407-T-1-3	1.204
P407-T-2-1	0.459
P407-T-2-2	1.049
P407-T-2-3	2.071
P407-T-3-1	1.188
P407-T-3-2	1.122
P407-T-3-3	2.085
P407-T-4-1	1.234
P407-T-4-2	1.714
P407-T-4-3	0.546
P407-T-5-1	1.298
P407-T-5-2	2.469
P407-T-5-3	1.684
S100-T-1-1	2.066
S100-T-1-2	1.347
S100-T-1-3	0.557
S100-T-2-1	2.128
S100-T-2-2	1.918
S100-T-2-3	2.235
S100-T-3-1	1.441
S100-T-3-2	0.318
S100-T-3-3	0.631
S100-T-4-1	2.273
S100-T-4-2	2.372
S100-T-4-3	1.147
S100-T-5-1	2.063
S100-T-5-2	2.028
S100-T-5-3	1.595

## Sheet: S4
The number of endometrial crypts
sample	value
C-B-1	21
C-B-2	23
C-B-3	24
C-B-4	15
C-B-5	14
C-B-6	13
C-B-7	14
C-B-8	23
C-B-9	22
C-B-10	16
C-T-1	2
C-T-2	2
C-T-3	4
C-T-4	4
C-T-5	3
C-T-6	6
C-T-7	3
C-T-8	3
C-T-9	2
C-T-10	5
P407-T-1	5
P407-T-2	11
P407-T-3	7
P407-T-4	7
P407-T-5	8
P407-T-6	6
P407-T-7	9
P407-T-8	10
P407-T-9	6
P407-T-10	6
S100-T-1	10
S100-T-2	14
S100-T-3	12
S100-T-4	11
S100-T-5	11
S100-T-6	14
S100-T-7	7
S100-T-8	11
S100-T-9	17
S100-T-10	10

## Sheet: S5
The number of endometrial glands
sample	value
C-B-1	36
C-B-2	24
C-B-3	33
C-B-4	34
C-B-5	34
C-B-6	37
C-B-7	36
C-B-8	18
C-B-9	24
C-B-10	28
C-T-1	23
C-T-2	21
C-T-3	30
C-T-4	20
C-T-5	27
C-T-6	14
C-T-7	27
C-T-8	20
C-T-9	23
C-T-10	13
P407-T-1	25
P407-T-2	17
P407-T-3	18
P407-T-4	35
P407-T-5	21
P407-T-6	32
P407-T-7	30
P407-T-8	27
P407-T-9	25
P407-T-10	33
S100-T-1	24
S100-T-2	18
S100-T-3	16
S100-T-4	25
S100-T-5	23
S100-T-6	29
S100-T-7	20
S100-T-8	40
S100-T-9	19
S100-T-10	24

## Sheet: S6
The interior wall integrity of uterine cavity
sample	full length	exposure length	integrity
C-B-7D-1			1	visual estimation
C-B-7D-2			1	visual estimation
C-B-7D-3			1	visual estimation
C-B-7D-4			1	visual estimation
C-B-7D-5			1	visual estimation
C-B-7D-6			1	visual estimation
C-B-7D-7			1	visual estimation
C-B-7D-8			1	visual estimation
C-B-7D-9			1	visual estimation
C-B-7D-10			1	visual estimation
C-T-7D-1	5.752	1.108	0.807371
C-T-7D-2	9.064	5.136	0.433363
C-T-7D-3	10.48	1.796	0.828626
C-T-7D-4	14.452	2.796	0.806532
C-T-7D-5	8.12	4.788	0.410345
C-T-7D-6	10.957	1.63	0.851237
C-T-7D-7	5.275	0.559	0.894028
C-T-7D-8	8.931	2.872	0.678423
C-T-7D-9	6.998	2.815	0.597742
C-T-7D-10	9.006	2.589	0.712525
P407-T-7D-1	6.8	0.757	0.888676
P407-T-7D-2	9.557	0.34	0.964424
P407-T-7D-3			1	visual estimation
P407-T-7D-4	12.169	1.029	0.915441
P407-T-7D-5	22.803	3.086	0.864667
P407-T-7D-6	21.642	3.84	0.822567
P407-T-7D-7	11.456	0.523	0.954347
P407-T-7D-8	11.836	0.226	0.980906
P407-T-7D-9	20.89	2.528	0.878985
P407-T-7D-10	18.73	0.67	0.964229
S100-T-7D-1	10.568	0.586	0.94455
S100-T-7D-2			1	visual estimation
S100-T-7D-3			1	visual estimation
S100-T-7D-4	14.164	0.226	0.984044
S100-T-7D-5	12.221	0.524	0.957123
S100-T-7D-6	13.465	0.432	0.967917
S100-T-7D-7	19.017	0.232	0.9878
S100-T-7D-8			1	visual estimation
S100-T-7D-9	15.911	0.608	0.961787
S100-T-7D-10			1	visual estimation

## Sheet: s7
number of Ki-67-positive cells in the endometrium
sample	cell number	area(mm2)	number of KI-positive cells per unit area(one/mm2)
c-7d-1	0	1.41	0
c-7d-2	0	1.38	0
c-7d-3	2	1.37931	1.45
c-7d-4	4	1.0989	3.64
c-7d-5	0	1.05	0
c-7d-6	0	1.21	0
c-7d-7	0	1.16	0
c-7d-8	0	1.33	0
c-7d-9	0	1.12	0
c-7d-10	0	1.73	0
c-7d-11	45	1.31157	34.31
c-7d-12	37	1.25381	29.51
c-7d-13	36	1.59929	22.51
c-7d-14	41	1.36167	30.11
c-7d-15	31	1.18411	26.18
c-7d-16	38	0.976864	38.9
c-7d-17	14	1.01376	13.81
c-7d-18	21	1.16667	18
c-7d-19	32	1.1065	28.92
c-7d-20	35	1.04198	33.59
I-7d-1	154	1.20322	127.99
I-7d-2	177	1.11461	158.8
I-7d-3	321	1.35426	237.03
I-7d-4	230	1.15202	199.65
I-7d-5	325	0.996443	326.16
I-7d-6	331	0.953286	347.22
I-7d-7	456	1.15067	396.29
I-7d-8	477	1.17219	406.93
I-7d-9	329	1.49031	220.76
I-7d-10	269	1.53207	175.58
I-7d-11	246	1.31509	187.06
I-7d-12	177	1.21399	145.8
I-7d-13	138	1.07301	128.61
I-7d-14	242	1.44409	167.58
I-7d-15	374	1.16515	320.99
I-7d-16	398	1.08515	366.77
I-7d-17	347	1.13804	304.91
I-7d-18	288	1.40153	205.49
I-7d-19	235	1.09297	215.01
I-7d-20	306	1.10649	276.55
p407-7d-1	137	1.06449	128.7
p407-7d-2	126	1.12934	111.57
p407-7d-3	80	1.32912	60.19
p407-7d-4	48	1.25622	38.21
p407-7d-5	90	1.31502	68.44
p407-7d-6	93	1.0405	89.38
p407-7d-7	39	0.814706	47.87
p407-7d-8	77	0.961899	80.05
p407-7d-9	120	1.14231	105.05
p407-7d-10	83	1.19821	69.27
p407-7d-11	136	1.20322	113.03
p407-7d-12	139	1.20242	115.6
p407-7d-13	55	1.31894	41.7
p407-7d-14	43	1.28974	33.34
p407-7d-15	59	1.19506	49.37
p407-7d-16	73	1.21586	60.04
p407-7d-17	128	1.1181	114.48
p407-7d-18	112	1.14978	97.41
p407-7d-19	91	1.1261	80.81
p407-7d-20	67	1.42918	46.88
s100-7d-1	198	1.35375	146.26
s100-7d-2	231	1.45548	158.71
s100-7d-3	227	1.46131	155.34
s100-7d-4	286	1.51587	188.67
s100-7d-5	143	1.28021	111.7
s100-7d-6	116	1.27951	90.66
s100-7d-7	109	1.1446	95.23
s100-7d-8	121	1.34519	89.95
s100-7d-9	118	0.981289	120.25
s100-7d-10	113	1.05815	106.79
s100-7d-11	99	1.15049	86.05
s100-7d-12	105	1.16112	90.43
s100-7d-13	231	1.51784	152.19
s100-7d-14	256	1.44396	177.29
s100-7d-15	138	1.28312	107.55
s100-7d-16	175	1.45712	120.1
s100-7d-17	76	1.5609	48.69
s100-7d-18	83	1.44801	57.32
s100-7d-19	69	1.21457	56.81
s100-7d-20	80	1.52033	52.62

## Sheet: S8
Number of Ki-67-positive cells in the uterine interior wall
sample	Number of epithelial KI-positive cells	length of the inner wall of the uterine cavity	number of positive cells per unit length
c-7d-1	0	no measurement	0
c-7d-2	0	no measurement	0
c-7d-3	0	no measurement	0
c-7d-4	0	no measurement	0
c-7d-5	0	no measurement	0
c-7d-6	0	no measurement	0
c-7d-7	0	no measurement	0
c-7d-8	0	no measurement	0
c-7d-9	0	no measurement	0
c-7d-10	0	no measurement	0
c-7d-11	31	5.9387	5.22
c-7d-12	22	4.49898	4.89
c-7d-13	8	7.69231	1.04
c-7d-14	5	3.67647	1.36
c-7d-15	6	3.79747	1.58
c-7d-16	2	1.66667	1.2
c-7d-17	1	2.7027	0.37
c-7d-18	4	4.44444	0.9
c-7d-19	18	4.27553	4.21
c-7d-20	23	4.0493	5.68
I-7d-1	31	1.7765	17.45
I-7d-2	38	1.92503	19.74
I-7d-3	68	1.97674	34.4
I-7d-4	77	1.90925	40.33
I-7d-5	85	2.80343	30.32
I-7d-6	79	3.47253	22.75
I-7d-7	163	3.46293	47.07
I-7d-8	141	3.56061	39.6
I-7d-9	86	3.86517	22.25
I-7d-10	75	4.30787	17.41
I-7d-11	133	4.3238	30.76
I-7d-12	157	4.74177	33.11
I-7d-13	93	5.61255	16.57
I-7d-14	104	5.53486	18.79
I-7d-15	183	5.0904	35.95
I-7d-16	162	5.80437	27.91
I-7d-17	165	4.78816	34.46
I-7d-18	127	4.01518	31.63
I-7d-19	172	4.61126	37.3
I-7d-20	159	6.32962	25.12
p407-7d-1	130	5.68182	22.88
p407-7d-2	55	1.55455	35.38
p407-7d-3	56	3.59897	15.56
p407-7d-4	35	1.68756	20.74
p407-7d-5	40	2.04604	19.55
p407-7d-6	47	2.5669	18.31
p407-7d-7	54	1.99704	27.04
p407-7d-8	71	2.23481	31.77
p407-7d-9	130	5.14241	25.28
p407-7d-10	127	4.72119	26.9
p407-7d-11	154	5.82011	26.46
p407-7d-12	98	3.20786	30.55
p407-7d-13	50	2.82486	17.7
p407-7d-14	41	2.13431	19.21
p407-7d-15	52	4.04355	12.86
p407-7d-16	58	4.60317	12.6
p407-7d-17	67	3.36345	19.92
p407-7d-18	89	4.73656	18.79
p407-7d-19	91	4.25234	21.4
p407-7d-20	88	5.22565	16.84
s100-7d-1	122	2.77904	43.9
s100-7d-2	108	2.93319	36.82
s100-7d-3	175	4.55137	38.45
s100-7d-4	154	3.78657	40.67
s100-7d-5	143	4.25976	33.57
s100-7d-6	122	4.14543	29.43
s100-7d-7	120	3.39079	35.39
s100-7d-8	109	3.54472	30.75
s100-7d-9	134	2.22296	60.28
s100-7d-10	127	2.02973	62.57
s100-7d-11	98	2.92014	33.56
s100-7d-12	87	2.34438	37.11
s100-7d-13	163	5.56504	29.29
s100-7d-14	154	5.00976	30.74
s100-7d-15	151	5.30756	28.45
s100-7d-16	105	4.65219	22.57
s100-7d-17	49	1.69024	28.99
s100-7d-18	53	1.59351	33.26
s100-7d-19	66	2.10325	31.38
s100-7d-20	83	2.00823	41.33

## Sheet: S9
proliferation of cultured endometrial cells
duplicates	count	area	average
con-1	36	0.221	162.896
con-2	47	0.221	212.67
con-3	42	0.221	190.045
con-4	32	0.221	144.796
con-5	51	0.221	230.769
S100A8-1	54	0.221	244.344
S100A8-2	27	0.221	122.172
S100A8-3	42	0.221	190.045
S100A8-4	41	0.221	185.52
S100A8-5	40	0.221	180.995
S100A8+FPS-1	36	0.221	162.896
S100A8+FPS-2	52	0.221	235.294
S100A8+FPS-3	41	0.221	185.52
S100A8+FPS-4	43	0.221	194.57
S100A8+FPS-5	53	0.221	239.819

## Sheet: S10
Claudin-1 expression in the endometrium
sample	area	mean gray value	IntDen（0D）
C-B-7D-1	588379	0.447	262823
C-B-7D-2	642009	0.45	288595
C-B-7D-3	546759	0.391	213891
C-B-7D-4	587626	0.386	226832
C-B-7D-5	487850	0.438	213622
C-B-7D-6	428355	0.422	180660
C-B-7D-7	600137	0.397	238446
C-B-7D-8	614969	0.36	221552
C-B-7D-9	464047	0.413	191510
C-B-7D-10	314365	0.425	133683
C-T-7D-1	239155	0.394	94140.4
C-T-7D-2	444010	0.472	209649
C-T-7D-3	517372	0.531	274898
C-T-7D-4	269730	0.39	105261
C-T-7D-5	321376	0.531	170714
C-T-7D-6	441403	0.533	235202
C-T-7D-7	332816	0.532	177032
C-T-7D-8	205441	0.531	109022
C-T-7D-9	199451	0.456	90880.8
C-T-7D-10	192282	0.477	91743.5
P407-T-7D-1	252233	0.517	130461
P407-T-7D-2	196949	0.562	110684
P407-T-7D-3	287429	0.502	144266
P407-T-7D-4	236078	0.523	123399
P407-T-7D-5	202834	0.551	111857
P407-T-7D-6	373403	0.536	200271
P407-T-7D-7	437514	0.454	198599
P407-T-7D-8	273460	0.464	126755
P407-T-7D-9	398232	0.493	196511
P407-T-7D-10	314319	0.488	153258
S100-T-7D-1	287418	0.526	151227
S100-T-7D-2	286131	0.605	173075
S100-T-7D-3	289009	0.57	164865
S100-T-7D-4	348746	0.53	184698
S100-T-7D-5	284017	0.52	147765
S100-T-7D-6	320653	0.59	189205
S100-T-7D-7	235644	0.577	135967
S100-T-7D-8	291352	0.607	176964
S100-T-7D-9	222452	0.57	126744
S100-T-7D-10	270843	0.582	157564
